# Supplementary material for: Abscisic Acid and Chitosan Modulate Polyphenol Metabolism and Berry Qualities in the Domestic White-Colored Cultivar Savvatiano
Source: Plants (Basel). 2022 Jun 22;11(13):1648. doi: 10.3390/plants11131648 (PMC9269509; doi:10.3390/plants11131648)
Supplement: Supplementary file 1 [file plants-11-01648-s001.zip]

Archive with 1 entries (1 files):
- plants-1781367-supplementary.pdf
